# Supplementary material for: ProFeatMap: a highly customizable tool for 2D feature representation of protein sets
Source: Bioinform Adv. 2023 Mar 9;3(1):vbad022. doi: 10.1093/bioadv/vbad022 (PMC10023195; doi:10.1093/bioadv/vbad022)
Supplement: vbad022_Supplementary_Data [file vbad022_supplementary_data.zip]

Archive with 3 entries (3 files):
- SuppFig_PDZ.zip
- User_guide_v1.3.2.pdf
- SuppFig_Kinase.zip
